# Supplementary material for: First record of Acaenitinae (Hymenoptera, Ichneumonidae) from South America with description of a new species and a key to the world species of Arotes Gravenhorst
Source: Zookeys. 2011 Oct 14;(137):77–88. doi: 10.3897/zookeys.137.1788 (PMC3252760; doi:10.3897/zookeys.137.1788)
Supplement: XML Treatment for Arotes [file zookeys.137.1788-treatment1.xml]

<!DOCTYPE tp:taxon-treatment
  PUBLIC "-//TaxonX//DTD Taxonomic Treatment Publishing DTD v0 20100105//EN" "tax-treatment-NSO.dtd">
<tp:taxon-treatment xmlns:tp="http://www.plazi.org/taxpub"><tp:treatment-meta><mixed-citation publication-type="journal"><person-group><name><surname>Castillo</surname><given-names>Carol</given-names></name><name><surname>Sääksjärvi</surname><given-names>Ilari E.</given-names></name><name><surname>Bennett</surname><given-names>Andrew M.R.</given-names></name><name><surname>Broad</surname><given-names>Gavin R.</given-names></name></person-group><article-title>First record of Acaenitinae (Hymenoptera, Ichneumonidae) from South America with description of a new species and a key to the world species of <italic>Arotes</italic> Gravenhorst</article-title><source>Zookeys</source><day>14</day><month>10</month><year>2011</year><volume>2011</volume><issue>137</issue><fpage>77</fpage><lpage>88</lpage><pub-id pub-id-type="doi">10.3897/zookeys.137.1788</pub-id></mixed-citation></tp:treatment-meta><tp:nomenclature><label>Genus</label><tp:taxon-name>
                        <tp:taxon-name-part taxon-name-part-type="genus">Arotes</tp:taxon-name-part>
                    <object-id xmlns:xlink="http://www.w3.org/1999/xlink" xlink:type="simple">http://species-id.net/wiki/Arotes</object-id>
                    </tp:taxon-name><tp:taxon-authority>Gravenhorst</tp:taxon-authority><tp:nomenclature-citation-list><tp:nomenclature-citation><tp:taxon-name>Arotes</tp:taxon-name><comment><xref ref-type="bibr" rid="B6">Gravenhorst, 1829</xref>: 449. Type: <italic><tp:taxon-name>Arotes albicinctus</tp:taxon-name></italic> Gravenhorst, by monotypy.</comment></tp:nomenclature-citation><tp:nomenclature-citation><tp:taxon-name>Asthenomeris</tp:taxon-name><comment><xref ref-type="bibr" rid="B3">Förster, 1869</xref>: 168. Type: <italic><tp:taxon-name>Asthenomeris nigricoxis</tp:taxon-name></italic> Förster, 1888, by subsequent inclusion by <xref ref-type="bibr" rid="B14">Schmiedeknecht 1888</xref>. Synonymized by <xref ref-type="bibr" rid="B19">Townes et al. 1965</xref>.</comment></tp:nomenclature-citation><tp:nomenclature-citation><tp:taxon-name>Sphalerus</tp:taxon-name><comment><xref ref-type="bibr" rid="B10">Kriechbaumer, 1878</xref>: 41. Type: <italic><tp:taxon-name>Sphalerus bifasciatus</tp:taxon-name></italic> Kriechbaumer (= <italic>albicinctus</italic>), by monotypy.</comment></tp:nomenclature-citation><tp:nomenclature-citation><tp:taxon-name>Retanisia</tp:taxon-name><comment><xref ref-type="bibr" rid="B1">Cameron, 1886</xref>: 299. Type: <italic><tp:taxon-name>Retanisia facialis</tp:taxon-name></italic> Cameron, by monotypy. Synonymized by <xref ref-type="bibr" rid="B18">Townes and Townes 1960</xref>.</comment></tp:nomenclature-citation></tp:nomenclature-citation-list></tp:nomenclature><tp:treatment-sec sec-type="Diagnosis"><title>Diagnosis.</title><p> <italic><tp:taxon-name>Arotes</tp:taxon-name></italic> can be distinguished from other genera of Acaenitinae by combination of both of the following characters: hind tarsal claws with a sharp, accessory tooth near apex of claw and areolet of fore wing open with intercubitus distal to vein 2<italic>m-cu</italic>.</p><sec sec-type="Description"><title>Description.</title><p>Moderately large wasps, mostly black, black and white or black and yellow; legs may be reddish or yellowish in part; antennae with or without white band; fore wing with or without dark spots. Mandible with dorsal tooth equal to or slightly shorter than ventral tooth; clypeus with a pre-apical transverse ridge, the apical edge with medial tubercle in most species; subocular sulcus complete; face centrally swollen, with weak transverse ridges or weak central rugose ridges, and with median vertical ridge which extends between antennae and onto frons as distinct carina; occipital carina complete dorsally. Notaulus strong, reaching posteriorly to centre of mesoscutum; scutellum flattened, laterally carinate at least at anterior end; submetapleural carinae more or less complete, not expanded anteriorly; propodeum quite long, with more or less clearly defined area superomedia; propodeal spiracle elliptical. Fore wing without <!--PageBreak-->areolet, intercubitus distal to 2<italic>m-cu</italic>; vein 2<italic>m-cu</italic> with two well-separated bullae. All tarsal claws with sharp, accessory tooth near apex of claw. Ventral swelling of 1<sup>st</sup> sternite from acute to smoothly rounded, bearing numerous, long, erect hairs; ovipositor projecting beyond apex of metasoma by about 1.8-2.7 times length of hind tibia; ovipositor with ventral ridges apically that are vertical and widely spaced.</p></sec><sec sec-type="Key to the world species of Arotes"><title>Key to the world species of <italic><tp:taxon-name>Arotes</tp:taxon-name></italic></title><p><bold>Note.</bold> <italic><tp:taxon-name>Asthenomeris nigricoxis</tp:taxon-name></italic> Förster is a species of <italic><tp:taxon-name>Arotes</tp:taxon-name></italic> according to <xref ref-type="bibr" rid="B19">Townes et al. (1965)</xref>, but specimens of this species are not known to us and the original description (<xref ref-type="bibr" rid="B14">Schmiedeknecht 1888</xref>) is too brief to allow diagnosis from its congeners. For this reason it is omitted from the key below.</p><p>Specimens at CNC with intermediate colour patterns indicate that <italic><tp:taxon-name>Arotes albicinctus</tp:taxon-name></italic> (Gravenhorst) and <italic><tp:taxon-name>Arotes annulicornis</tp:taxon-name></italic> Kriechbaumer may be synonyms.</p><table-wrap content-type="key" position="anchor" orientation="portrait"><table><tbody><tr><td rowspan="1" colspan="1">1</td><td rowspan="1" colspan="1">Propodeum completely black (<xref ref-type="fig" rid="F1">Fig. 1</xref>)</td><td rowspan="1" colspan="1">2</td></tr><tr><td rowspan="1" colspan="1">–</td><td rowspan="1" colspan="1">Propodeum with at least some light colour (<xref ref-type="fig" rid="F1">Figs 2-3</xref>)</td><td rowspan="1" colspan="1">8</td></tr><tr><td rowspan="1" colspan="1">2(1)</td><td rowspan="1" colspan="1">Fore wing with one or two discrete, dark spots (<xref ref-type="fig" rid="F2">Figs 4-5</xref>) or, if male and spot indistinct, antennal flagellum apically broadly yellow-white</td><td rowspan="1" colspan="1">3</td></tr><tr><td rowspan="1" colspan="1">–</td><td rowspan="1" colspan="1">Fore wing lacking discrete, dark spots, at most vaguely infuscate on apical margin; male antenna not broadly yellow-white apically</td><td rowspan="1" colspan="1">7</td></tr><tr><td rowspan="1" colspan="1">3(2)</td><td rowspan="1" colspan="1">Fore wing with two discrete dark marks, one at apex of wing and one adjacent to pterostigma</td><td rowspan="1" colspan="1"><italic><tp:taxon-name>Arotes sugiharai</tp:taxon-name></italic> Uchida (eastern Palaearctic: Japan)</td></tr><tr><td rowspan="1" colspan="1">–</td><td rowspan="1" colspan="1">Fore wing with only apical dark mark</td><td rowspan="1" colspan="1">4</td></tr><tr><td rowspan="1" colspan="1">4(3)</td><td rowspan="1" colspan="1">Flagellum entirely dark</td><td rowspan="1" colspan="1"><italic><tp:taxon-name>Arotes facialis</tp:taxon-name></italic> (Cameron) (Neotropical: Guatemala)</td></tr><tr><td rowspan="1" colspan="1">–</td><td rowspan="1" colspan="1">Flagellum not entirely dark: lighter ventrally than dorsally and/ or with a medial light band</td><td rowspan="1" colspan="1">5</td></tr><tr><td rowspan="1" colspan="1">5(4)</td><td rowspan="1" colspan="1">Hind femurpredominantly orange-red</td><td rowspan="1" colspan="1"><italic><tp:taxon-name>Arotes ustulatus</tp:taxon-name></italic> Kriechbaumer (western Palaearctic)</td></tr><tr><td rowspan="1" colspan="1">–</td><td rowspan="1" colspan="1">Hind femur predominantly black or dark brown</td><td rowspan="1" colspan="1">6</td></tr><tr><td rowspan="1" colspan="1">6(5)</td><td rowspan="1" colspan="1">Hind tibia orange to orange-brown in basal half</td><td rowspan="1" colspan="1"><italic><tp:taxon-name>Arotes odontus</tp:taxon-name></italic> Uchida (eastern Palaearctic: Russia – Sakhalin Oblast)</td></tr><tr><td rowspan="1" colspan="1">–</td><td rowspan="1" colspan="1">Hind tibia pale yellow or ivory in basal half</td><td rowspan="1" colspan="1"><italic><tp:taxon-name>Arotes maurus</tp:taxon-name></italic> Rohwer (some specimens) (western and central Nearctic)</td></tr><tr><td rowspan="1" colspan="1">7(2)</td><td rowspan="1" colspan="1">First and second tergites with light-coloured posterior margins</td><td rowspan="1" colspan="1"><italic><tp:taxon-name>Arotes albicinctus</tp:taxon-name></italic> (Gravenhorst) (trans-Palaearctic and Oriental)</td></tr><tr><td rowspan="1" colspan="1">–</td><td rowspan="1" colspan="1">First and second tergites completely black</td><td rowspan="1" colspan="1"><italic><tp:taxon-name>Arotes annulicornis</tp:taxon-name></italic> Kriechbaumer (western and central Palaearctic)</td></tr><tr><td rowspan="1" colspan="1">8(1)</td><td rowspan="1" colspan="1">Hind tibia entirely black except may be narrowly light coloured at extreme base</td><td rowspan="1" colspan="1">9</td></tr><tr><td rowspan="1" colspan="1">–</td><td rowspan="1" colspan="1">Hind tibia broadly yellow/white at base, can be black apically, or mostly yellow or red</td><td rowspan="1" colspan="1">10<!--PageBreak--></td></tr><tr><td rowspan="1" colspan="1">9(8)</td><td rowspan="1" colspan="1">Antennal flagellum without white band (<xref ref-type="fig" rid="F2">Fig. 4</xref>); first sternite sub-basally with smoothly rounded projection</td><td rowspan="1" colspan="1"><italic><tp:taxon-name>Arotes ucumari</tp:taxon-name></italic> sp. n. (Neotropical: Peru)</td></tr><tr><td rowspan="1" colspan="1">–</td><td rowspan="1" colspan="1">Antennal flagellum with white band (<xref ref-type="fig" rid="F2">Fig. 5</xref>); first sternite sub-basally with acutely angled, sharp projection</td><td rowspan="1" colspan="1"><italic><tp:taxon-name>Arotes pammae</tp:taxon-name></italic> Gauld (Neotropical: Costa Rica)</td></tr><tr><td rowspan="1" colspan="1"><!--PageBreak-->10(8)</td><td rowspan="1" colspan="1">Hind tibia completely yellow or orange, at most, slightly darker orange at apex</td><td rowspan="1" colspan="1">11</td></tr><tr><td rowspan="1" colspan="1">–</td><td rowspan="1" colspan="1">Hind tibia with some dark colour (black or brown)</td><td rowspan="1" colspan="1">13</td></tr><tr><td rowspan="1" colspan="1">11(10)</td><td rowspan="1" colspan="1">First sternite sub-basally strongly convex, like a tubercle</td><td rowspan="1" colspan="1"><italic><tp:taxon-name>Arotes flaviscutatus</tp:taxon-name></italic> Wang &amp; Huang (Oriental: China – Fujian Province)</td></tr><tr><td rowspan="1" colspan="1">–</td><td rowspan="1" colspan="1">First sternite sub-basally weakly convex, not tuberculate</td><td rowspan="1" colspan="1">12</td></tr><tr><td rowspan="1" colspan="1">12(11)</td><td rowspan="1" colspan="1">Mesoscutum black or orange, sometimes with restricted lighter coloured areas, but not a continuous lighter coloured stripe along notaulus; middle of pronotum just dorsoposterior to pronotal trough almost impunctate, punctures separated by much more than their diameter</td><td rowspan="1" colspan="1"><italic><tp:taxon-name>Arotes melleus</tp:taxon-name></italic> (Say) (some specimens) (central and eastern Nearctic)</td></tr><tr><td rowspan="1" colspan="1">–</td><td rowspan="1" colspan="1">Mesoscutum black with extensive yellow or white regions, notaulus completely encompassed by a wide yellow or white stripe; middle of pronotum punctate, punctures separated by their own diameter or less</td><td rowspan="1" colspan="1"><italic><tp:taxon-name>Arotes decorus</tp:taxon-name></italic> Say (southcentral and eastern Nearctic)</td></tr><tr><td rowspan="1" colspan="1">13(10)</td><td rowspan="1" colspan="1">Mesoscutum black or orange, notaulus not completely encompassed by a wide yellow or white stripe</td><td rowspan="1" colspan="1">14</td></tr><tr><td rowspan="1" colspan="1">–</td><td rowspan="1" colspan="1">Mesoscutum black with extensive yellow or white regions, notaulus completely encompassed by a wide yellow or white stripe</td><td rowspan="1" colspan="1">16</td></tr><tr><td rowspan="1" colspan="1">14(13)</td><td rowspan="1" colspan="1">Metapleuron extensively rugose to rugoso-punctate (<xref ref-type="fig" rid="F3">Fig. 6</xref>)</td><td rowspan="1" colspan="1"><italic><tp:taxon-name>Arotes maurus</tp:taxon-name></italic> Rohwer (some specimens) (western and central Nearctic)</td></tr><tr><td rowspan="1" colspan="1">–</td><td rowspan="1" colspan="1">Metapleuron finely to densely punctate without rugosity</td><td rowspan="1" colspan="1">15</td></tr><tr><td rowspan="1" colspan="1">15(14)</td><td rowspan="1" colspan="1">Metapleuron polished with fine punctures separated by much more than their diameter (<xref ref-type="fig" rid="F3">Fig. 7</xref>); hind femur ventrally evenly narrowing subapically towards apex; female with mesoscutum ranging from completely fulvous (most specimens) to completely black</td><td rowspan="1" colspan="1"><italic><tp:taxon-name>Arotes melleus</tp:taxon-name></italic> (Say) (some specimens) (central and eastern Nearctic)</td></tr><tr><td rowspan="1" colspan="1">-</td><td rowspan="1" colspan="1">Metapleuron sub-polished with coarser punctures separated by their own diameter or less; hind femur ventrally with a strong, subapical swelling that narrows abruptly towards apex; female with mesoscutum completely black</td><td rowspan="1" colspan="1"><italic><tp:taxon-name>Arotes moiwanus</tp:taxon-name></italic> (Matsumura) (eastern Palaearctic and Oriental)</td></tr><tr><td rowspan="1" colspan="1">16(13)</td><td rowspan="1" colspan="1">Hind tibia with at least basal 0.4 light coloured (basal 0.6 light in some specimens)</td><td rowspan="1" colspan="1"><italic><tp:taxon-name>Arotes amoenus</tp:taxon-name></italic> Cresson (southcentral and eastern Nearctic)</td></tr><tr><td rowspan="1" colspan="1">–</td><td rowspan="1" colspan="1">Hind tibia with no more than basal 0.2 light coloured</td><td rowspan="1" colspan="1"><italic><tp:taxon-name>Arotes maculatus</tp:taxon-name></italic> Sheng &amp; Sun (eastern Palaearctic: China – Henan Province)</td></tr></tbody></table></table-wrap></sec></tp:treatment-sec><tp:treatment-sec><!--Section generated to contain objects referenced in tp:taxon-treatment.--><fig id="F1" position="float" orientation="portrait"><label>Figures 1–3.</label><caption><p> Propodeum of neotropical species of <italic><tp:taxon-name>Arotes</tp:taxon-name></italic>, posterodorsal view. <bold>1</bold>. <italic><tp:taxon-name>Arotes facialis</tp:taxon-name></italic>, <bold>2</bold>. <italic><tp:taxon-name>Arotes ucumari</tp:taxon-name></italic> sp. n., <bold>3</bold>. <italic><tp:taxon-name>Arotes pammae</tp:taxon-name></italic>.</p></caption><graphic xmlns:xlink="http://www.w3.org/1999/xlink" xlink:href="ZooKeys-137-077-g001.jpg" position="float" orientation="portrait" xlink:type="simple"/></fig><fig id="F2" position="float" orientation="portrait"><label>Figures 4–5.</label><caption><p> Habitus, lateral view. <bold>4</bold>. <italic><tp:taxon-name>Arotes ucumari</tp:taxon-name></italic> sp. n., holotype female (Peru). <bold>5</bold>. <italic><tp:taxon-name>Arotes pammae</tp:taxon-name></italic>. </p></caption><graphic xmlns:xlink="http://www.w3.org/1999/xlink" xlink:href="ZooKeys-137-077-g002.jpg" position="float" orientation="portrait" xlink:type="simple"/></fig><fig id="F3" position="float" orientation="portrait"><label>Figures 6–7.</label><caption><p> Metapleuron, lateral view. <bold>6</bold>. <italic><tp:taxon-name>Arotes maurus</tp:taxon-name></italic>, <bold>7</bold>. <italic><tp:taxon-name>Arotes melleus</tp:taxon-name></italic>. </p></caption><graphic xmlns:xlink="http://www.w3.org/1999/xlink" xlink:href="ZooKeys-137-077-g003.jpg" position="float" orientation="portrait" xlink:type="simple"/></fig></tp:treatment-sec><ref-list><ref id="B6"><mixed-citation xmlns:xlink="http://www.w3.org/1999/xlink" xlink:type="simple"><person-group><name name-style="western"><surname>Gravenhorst</surname><given-names>JLC</given-names></name></person-group> (<year>1829</year>)<source> Ichneumonologia Europaea, Vratislaviae 3, 1097 pp. 
</source></mixed-citation></ref><ref id="B3"><mixed-citation xmlns:xlink="http://www.w3.org/1999/xlink" xlink:type="simple"><person-group><name name-style="western"><surname>Förster</surname><given-names>A</given-names></name></person-group> (<year>1869</year>)<article-title> Synopsis der Familien und Gattungen der Ichneumonen.</article-title><source>Verhandlungen des Naturhistorischen Vereins der Preussischen Rheinlande und Westfalens </source><volume>25</volume> (<issue>1868</issue>): <fpage>135</fpage>-<lpage>221</lpage>.</mixed-citation></ref><ref id="B14"><mixed-citation xmlns:xlink="http://www.w3.org/1999/xlink" xlink:type="simple"><person-group><name name-style="western"><surname>Schmiedeknecht</surname><given-names>O</given-names></name></person-group> (<year>1888</year>)<article-title> Die europaischen Gattungen der Schlupfwespen Familie Pimplariae.</article-title><source>Zoologische Jahrbucher Abteilung fur Systematik </source><volume>3</volume>: <fpage>419</fpage>-<lpage>444</lpage>.</mixed-citation></ref><ref id="B19"><mixed-citation xmlns:xlink="http://www.w3.org/1999/xlink" xlink:type="simple"><person-group><name name-style="western"><surname>Townes</surname><given-names>HK</given-names></name><name name-style="western"><surname>Momoi</surname><given-names>S</given-names></name><name name-style="western"><surname>Townes</surname><given-names>M</given-names></name></person-group> (<year>1965</year>)<article-title> A catalogue and reclassification of the eastern Palearctic Ichneumonidae.</article-title><source>Memoirs of the American Entomological Institute </source><volume>5</volume>: <fpage>1</fpage>-<lpage>661</lpage>.</mixed-citation></ref><ref id="B10"><mixed-citation xmlns:xlink="http://www.w3.org/1999/xlink" xlink:type="simple"><person-group><name name-style="western"><surname>Kriechbaumer</surname><given-names>J</given-names></name></person-group> (<year>1878</year>)<article-title> Neue Schlupfwespen aus Ungarn.</article-title><source>Entomologische Nachrichten </source><volume>4</volume> (<issue>4</issue>): <fpage>41</fpage>-<lpage>46</lpage>.</mixed-citation></ref><ref id="B1"><mixed-citation xmlns:xlink="http://www.w3.org/1999/xlink" xlink:type="simple"><person-group><name name-style="western"><surname>Cameron</surname><given-names>P</given-names></name></person-group> (<year>1886</year>)<article-title> Insecta. Hymenoptera (Families Tenthredinidae-Chrysididae).</article-title><source>Biologia Central-Americana </source><volume>1</volume>: <fpage>299</fpage>-<lpage>300</lpage>.</mixed-citation></ref><ref id="B18"><mixed-citation xmlns:xlink="http://www.w3.org/1999/xlink" xlink:type="simple"><person-group><name name-style="western"><surname>Townes</surname><given-names>H</given-names></name><name name-style="western"><surname>Townes</surname><given-names>M</given-names></name></person-group> (<year>1960</year>)<article-title> Ichneumon-Flies of America North of Mexico: 2. Subfamilies Ephialtinae, Xoridinae, Acaenitinae.</article-title><source>United States National Museum Bulletin </source><volume>216</volume> (<issue>2</issue>): <fpage>1</fpage>-<lpage>676</lpage>. doi: 10.5479/si.03629236.216.1-2</mixed-citation></ref></ref-list></tp:taxon-treatment>
