# Supplementary material for: First record of Acaenitinae (Hymenoptera, Ichneumonidae) from South America with description of a new species and a key to the world species of Arotes Gravenhorst
Source: Zookeys. 2011 Oct 14;(137):77–88. doi: 10.3897/zookeys.137.1788 (PMC3252760; doi:10.3897/zookeys.137.1788)
Supplement: XML Treatment for Arotes ucumari [file zookeys.137.1788-treatment2.xml]

<!DOCTYPE tp:taxon-treatment
  PUBLIC "-//TaxonX//DTD Taxonomic Treatment Publishing DTD v0 20100105//EN" "tax-treatment-NSO.dtd">
<tp:taxon-treatment xmlns:tp="http://www.plazi.org/taxpub"><tp:treatment-meta><mixed-citation publication-type="journal"><person-group><name><surname>Castillo</surname><given-names>Carol</given-names></name><name><surname>Sääksjärvi</surname><given-names>Ilari E.</given-names></name><name><surname>Bennett</surname><given-names>Andrew M.R.</given-names></name><name><surname>Broad</surname><given-names>Gavin R.</given-names></name></person-group><article-title>First record of Acaenitinae (Hymenoptera, Ichneumonidae) from South America with description of a new species and a key to the world species of <italic>Arotes</italic> Gravenhorst</article-title><source>Zookeys</source><day>14</day><month>10</month><year>2011</year><volume>2011</volume><issue>137</issue><fpage>77</fpage><lpage>88</lpage><pub-id pub-id-type="doi">10.3897/zookeys.137.1788</pub-id></mixed-citation></tp:treatment-meta><tp:nomenclature><tp:taxon-name>
                        <tp:taxon-name-part taxon-name-part-type="genus">Arotes</tp:taxon-name-part>
                        <tp:taxon-name-part taxon-name-part-type="species">ucumari</tp:taxon-name-part>
                    <object-id xmlns:xlink="http://www.w3.org/1999/xlink" xlink:type="simple">urn:lsid:zoobank.org:act:6F98E674-ED64-4EEA-9DD9-3DAD72D6C30F</object-id>
                    <object-id xmlns:xlink="http://www.w3.org/1999/xlink" xlink:type="simple">http://species-id.net/wiki/Arotes_ucumari</object-id>
                    </tp:taxon-name><tp:taxon-authority>Castillo &amp; Sääksjärvi</tp:taxon-authority><tp:taxon-status xmlns:xlink="http://www.w3.org/1999/xlink" xlink:type="simple">sp. n.</tp:taxon-status></tp:nomenclature><tp:treatment-sec sec-type="Type locality"><title>Type locality.</title><p>Peru, Dept. of Cusco, Manu National Park, Cosñipata valley, San Pedro, <named-content xmlns:xlink="http://www.w3.org/1999/xlink" content-type="dwc:verbatimCoordinates" xlink:type="simple">13°02'58"S, 71°32'13"W</named-content>, 1500 m elev., C. Castillo leg., 20 September 2007.<!--PageBreak--></p></tp:treatment-sec><tp:treatment-sec sec-type="Type specimen"><title>Type specimen.</title><p> Holotype female, pinned. Original label: “Peru, CU, San Pedro, <named-content xmlns:xlink="http://www.w3.org/1999/xlink" content-type="dwc:verbatimCoordinates" xlink:type="simple">13°02'58"S, 71°32'13"W</named-content>, 1500 m, Malaise trap, 20.ix.2007, C. Castillo". UNSM.</p></tp:treatment-sec><tp:treatment-sec sec-type="Diagnosis"><title>Diagnosis.</title><p> <italic><tp:taxon-name>Arotes ucumari</tp:taxon-name></italic> sp. n. (<xref ref-type="fig" rid="F2">Fig. 4</xref>) can be distinguished from all other described <italic><tp:taxon-name>Arotes</tp:taxon-name></italic> spp. by combination of all the following characters: 1) hind tibia black; 2) scutellum yellow; 3) antenna without a medial light coloured band; 4) hind femur ventrally not or only slightly swollen subapically.</p><p><italic><tp:taxon-name>Arotes ucumari</tp:taxon-name></italic> sp. n. is readily distinguished from other New World species of <italic><tp:taxon-name>Arotes</tp:taxon-name></italic> (except <italic><tp:taxon-name>Arotes facialis</tp:taxon-name></italic>) on account of its totally black antennae (character 3). It differs from <italic><tp:taxon-name>Arotes facialis</tp:taxon-name></italic> in that it has more extensive yellow colouration on the meso- and metasoma (<italic><tp:taxon-name>Arotes facialis</tp:taxon-name></italic> is almost completely black). In addition, the propodeal carina<!--PageBreak-->tion of the three neotropical species is different (<xref ref-type="fig" rid="F1">Figs 1-3</xref>). The area superomedia of <italic><tp:taxon-name>Arotes facialis</tp:taxon-name></italic> is hexagonal to subcircular whereas that of <italic><tp:taxon-name>Arotes ucumari</tp:taxon-name></italic> is irregularly octagonal (<xref ref-type="fig" rid="F1">Fig. 2</xref>). In coloration, <italic><tp:taxon-name>Arotes ucumari</tp:taxon-name></italic> is similar to <italic><tp:taxon-name>Arotes pammae</tp:taxon-name></italic> Gauld (<xref ref-type="fig" rid="F2">Fig. 5</xref>) but may be separated from that species by the black antennae, smoothly rounded first sternite of metasoma and the propodeal carination (in <italic><tp:taxon-name>Arotes ucumari</tp:taxon-name></italic>, the anterior transverse carina joins the area superomedia at its upper half and the shape of the area superomedia is irregularly octagonal).</p></tp:treatment-sec><tp:treatment-sec sec-type="Description"><title>Description.</title><sec sec-type="Female"><title>Female.</title><p>Habitus in <xref ref-type="fig" rid="F2">Figure 4</xref>. Lower face broad, inner margins of eyes ventrally divergent; frons concave, smooth; antenna with 34 flagellomeres; antenna about as long as fore wing. Pronotum with striae directed to hind corner of pronotum, middle of pronotum just dorsoposterior to pronotal trough impunctate; mesoscutum with lobes sparsely, coarsely punctate, closely punctate on front side; scutellum more closely punctate than mesoscutum; mesopleurum anteriorly, ventrally coarsely punctate; metapleurum coarsely, closely punctate but, above submetapleural carina punctures are separated by more than their diameter; propodeum with area superomedia clearly delineated, almost hexagonal anteriorly, posteriorly narrowed, so that it is irregularly octagonal (<xref ref-type="fig" rid="F1">Fig. 2</xref>), posterior border of area superomedia concave; anterior transverse carina joining area superomedia at its upper half; lateral longitudinal carina only delineating area externa and area posteroexterna; area petiolaris confluent with area posteroexterna. Fore wing length 14 mm, wing without areolet, with cross vein 2<italic>rs-m</italic> (or 3<italic>rs-m</italic>, depending on interpretation) distal to 2<italic>m-cu</italic>. Hind femur ventrally with a slight subapical swelling. First metasomal sternite with projection smoothly rounded; ovipositor projecting beyond apex of metasoma by about 1.9 times length of hind tibia.</p><p>Yellowish species with black marks. Head light yellow with temple, frons and inner margin of occiput black; antenna black except infuscate tip on last flagellomere. Mesosoma mostly light yellow with dorsal and hind margins of pronotum black, mesoscutum black with yellow marks on lateral and hind regions of central lobe, U-shaped mark in dorsal view, lateral sides of mesoscutum, scutellum and metanotum also yellow, hind margin of mesopleurum, mesosternum and anterior half of propodeum black. Wings slightly yellowish, with apex broadly infumate, pterostigma and veins black. Fore and mid legs with light yellow on dorsal surfaces of trochanters and femora, most of tibiae and all tarsi infuscate; hind leg black with yellow marks on lower half of coxa, two oval yellow marks on dorsal and lateral sides of coxa, most of trochanter and ventral half of femur light yellow. Metasoma black, tergites 1-2 with broad yellowish marks close to hind margin, tergite 3 almost entirely black, tergites 4+ with hind margins and lateral spots light yellow; subgenital plate infuscate with upper margin yellowish; ovipositor orange, ovipositor sheaths black with dull yellow tip.</p></sec><sec sec-type="Male"><title>Male.</title><p>Unknown.</p></sec><sec sec-type="Biology"><title>Biology.</title><p>The host of <italic><tp:taxon-name>Arotes ucumari</tp:taxon-name></italic> sp. n. is not known. North American <italic><tp:taxon-name>Arotes</tp:taxon-name></italic> species have been reared from <italic><tp:taxon-name>Melandrya</tp:taxon-name></italic> (Melandryidae), <italic><tp:taxon-name>Leptura</tp:taxon-name></italic> (Cerambycidae) and <italic><tp:taxon-name>Tomoxia</tp:taxon-name></italic> (Mordellidae) (<xref ref-type="bibr" rid="B18">Townes and Townes 1960</xref>; <xref ref-type="bibr" rid="B5">Gauld 1991</xref>).</p></sec><sec sec-type="Ecology"><title>Ecology.</title><p>The type locality is in a primary forest at the south east limit of Manu National Park. On the eastern slopes of the Andes, this altitude (1500 m) is considered<!--PageBreak--> as a major ecotone between the humid montane forest and the premontane forest belt (<xref ref-type="bibr" rid="B20">Young and León 1999</xref>). It differs from both highland Andean and lowland Amazonian vegetation formations. The Andean foothills of Manu-Tambopata are considered to be a super-humid region (<xref ref-type="bibr" rid="B8">Killeen 2007</xref>). The annual precipitation in 2007, when the holotype was collected, was 3158 mm. The mean maximum and minimum temperatures were between 21,6 and 11,3 degrees Celsius (<xref ref-type="bibr" rid="B15">SENAMHI</xref>, National Service of Meteorology and Hydrology of Peru).</p></sec><sec sec-type="Etymology"><title>Etymology.</title><p>Ucumari is the quechuan name for the only South American species of bear, <italic><tp:taxon-name>Tremarctos ornatus</tp:taxon-name></italic>, the Spectacled Bear. Just as is possible in the case of the Acaenitinae parasitoid wasps, the tremarctine bears reached the New World via the Bering Strait, and expanded their range southwards into North and South America. By naming the new species as <italic><tp:taxon-name>Arotes ucumari</tp:taxon-name></italic> we hope to draw attention to the conservation of both of these rare tropical Andean species.</p></sec><sec sec-type="The status of Phaenolobus"><title>The status of <italic><tp:taxon-name>Phaenolobus</tp:taxon-name></italic> (<italic><tp:taxon-name>Acoenitus</tp:taxon-name></italic>) <italic>moiwanus</italic> Matsumura, 1912</title><p>During the process of comparing specimens to verify the new species status of <italic><tp:taxon-name>Arotes ucumari</tp:taxon-name></italic>, examination of material of <italic><tp:taxon-name>Arotes albicinctus</tp:taxon-name></italic> and its subspecies <italic><tp:taxon-name>Arotes albicinctus moiwanus</tp:taxon-name></italic> at NHM and CNC revealed differences that could indicate that these two forms may represent two distinct species. Since <xref ref-type="bibr" rid="B23">Uchida (1934)</xref>, <italic><tp:taxon-name>Phaenolobus</tp:taxon-name></italic> (<italic><tp:taxon-name>Acoenitus</tp:taxon-name></italic>) <italic>moiwanus</italic> Matsumura, 1912 has been regarded as a subspecies of <italic><tp:taxon-name>Arotes albicinctus</tp:taxon-name></italic> (Gravenhorst, 1829) (e.g. <xref ref-type="bibr" rid="B19">Townes et al. 1965</xref>; <xref ref-type="bibr" rid="B21">Yu and Horstmann 1997</xref>). Our examination found the differences listed in <xref ref-type="table" rid="T1">Table 1</xref>.</p><p>In most ichneumonid species in which subspecies are recognized, the only indicator of subspecies is colour, not sculpture. For example, <italic><tp:taxon-name>Campoplex sugiharai sugiharai</tp:taxon-name></italic> (Uchida), <italic><tp:taxon-name>Campoplex sugiharai australis</tp:taxon-name></italic> Momoi and <italic><tp:taxon-name>Campoplex sugiharai okinawensis</tp:taxon-name></italic> Momoi (see <xref ref-type="bibr" rid="B12">Momoi 1970</xref>). Such a major difference in the sculpture of the frons (striate versus sparsely punctate) generally indicates two species. We believe that the sculptural differences of the frons correlated with major colour differences of the scutellum and propodeum are clear indicators that <italic><tp:taxon-name>Arotes albicinctus</tp:taxon-name></italic> and <italic><tp:taxon-name>Arotes moiwanus</tp:taxon-name></italic> are two distinct species. <italic><tp:taxon-name>Arotes moiwanus</tp:taxon-name></italic> stat. n. is hereby recognized as a valid species. We have not seen males of <italic><tp:taxon-name>Arotes moiwanus</tp:taxon-name></italic> but we expect these characters to remain valid.</p><fig id="F1" position="float" orientation="portrait"><label>Figures 1–3.</label><caption><p> Propodeum of neotropical species of <italic><tp:taxon-name>Arotes</tp:taxon-name></italic>, posterodorsal view. <bold>1</bold>. <italic><tp:taxon-name>Arotes facialis</tp:taxon-name></italic>, <bold>2</bold>. <italic><tp:taxon-name>Arotes ucumari</tp:taxon-name></italic> sp. n., <bold>3</bold>. <italic><tp:taxon-name>Arotes pammae</tp:taxon-name></italic>.</p></caption><graphic xmlns:xlink="http://www.w3.org/1999/xlink" xlink:href="ZooKeys-137-077-g001.jpg" position="float" orientation="portrait" xlink:type="simple"/></fig><fig id="F2" position="float" orientation="portrait"><label>Figures 4–5.</label><caption><p> Habitus, lateral view. <bold>4</bold>. <italic><tp:taxon-name>Arotes ucumari</tp:taxon-name></italic> sp. n., holotype female (Peru). <bold>5</bold>. <italic><tp:taxon-name>Arotes pammae</tp:taxon-name></italic>. </p></caption><graphic xmlns:xlink="http://www.w3.org/1999/xlink" xlink:href="ZooKeys-137-077-g002.jpg" position="float" orientation="portrait" xlink:type="simple"/></fig><fig id="F3" position="float" orientation="portrait"><label>Figures 6–7.</label><caption><p> Metapleuron, lateral view. <bold>6</bold>. <italic><tp:taxon-name>Arotes maurus</tp:taxon-name></italic>, <bold>7</bold>. <italic><tp:taxon-name>Arotes melleus</tp:taxon-name></italic>. </p></caption><graphic xmlns:xlink="http://www.w3.org/1999/xlink" xlink:href="ZooKeys-137-077-g003.jpg" position="float" orientation="portrait" xlink:type="simple"/></fig></sec></tp:treatment-sec><tp:treatment-sec><!--Section generated to contain objects referenced in tp:taxon-treatment.--><table-wrap position="float" orientation="portrait" id="T1"><label>Table 1.</label><caption><p>Key morphological differences between <italic><tp:taxon-name>Arotes albicinctus</tp:taxon-name></italic> and <italic><tp:taxon-name>Arotes moiwanus</tp:taxon-name></italic></p></caption><table><tbody><tr><td rowspan="1" colspan="1"><italic><tp:taxon-name>Arotes albicinctus</tp:taxon-name></italic></td><td rowspan="1" colspan="1"><italic><tp:taxon-name>Arotes moiwanus</tp:taxon-name></italic></td></tr><tr><td rowspan="1" colspan="1">Frons with strong oblique striations extending from medial ocellus towards eye. Orbit with dense, coarse punctures near antenna (<xref ref-type="fig" rid="F4">Fig. 8</xref>).</td><td rowspan="1" colspan="1">Frons with weak striations or striations absent between medial ocellus and eye. Orbit with moderately fine, sparse punctures near antenna (<xref ref-type="fig" rid="F4">Fig. 9</xref>).</td></tr><tr><td rowspan="1" colspan="1">Scutellum and propodeum black.</td><td rowspan="1" colspan="1">Scutellum and propodeum marked with light colour (creamy-white to yellow).</td></tr></tbody></table></table-wrap><fig id="F4" position="float" orientation="portrait"><label>Figures 8–9.</label><caption><p> Head, dorsal view. <bold>8</bold>. <italic><tp:taxon-name>Arotes albicinctus</tp:taxon-name></italic>, <bold>9</bold>. <italic><tp:taxon-name>Arotes moiwanus</tp:taxon-name></italic>.</p></caption><graphic xmlns:xlink="http://www.w3.org/1999/xlink" xlink:href="ZooKeys-137-077-g004.jpg" position="float" orientation="portrait" xlink:type="simple"/></fig></tp:treatment-sec><ref-list><ref id="B18"><mixed-citation xmlns:xlink="http://www.w3.org/1999/xlink" xlink:type="simple"><person-group><name name-style="western"><surname>Townes</surname><given-names>H</given-names></name><name name-style="western"><surname>Townes</surname><given-names>M</given-names></name></person-group> (<year>1960</year>)<article-title> Ichneumon-Flies of America North of Mexico: 2. Subfamilies Ephialtinae, Xoridinae, Acaenitinae.</article-title><source>United States National Museum Bulletin </source><volume>216</volume> (<issue>2</issue>): <fpage>1</fpage>-<lpage>676</lpage>. doi: 10.5479/si.03629236.216.1-2</mixed-citation></ref><ref id="B5"><mixed-citation xmlns:xlink="http://www.w3.org/1999/xlink" xlink:type="simple"><person-group><name name-style="western"><surname>Gauld</surname><given-names>ID</given-names></name></person-group> (<year>1991</year>)<article-title> The Ichneumonidae of Costa Rica, 1.</article-title><source>Memoirs of the American Entomological Institute </source><volume>47</volume>: <fpage>1</fpage>-<lpage>589</lpage>.</mixed-citation></ref><ref id="B20"><mixed-citation xmlns:xlink="http://www.w3.org/1999/xlink" xlink:type="simple"><person-group><name name-style="western"><surname>Young</surname><given-names>K</given-names></name><name name-style="western"><surname>León</surname><given-names>B</given-names></name></person-group> (<year>1999</year>)<source> Peru’s humid eastern montane forests: an overview of their physical settings, biological diversity, human use and settlement, and conservation needs. DIVA, Technical Report no 5. </source></mixed-citation></ref><ref id="B8"><mixed-citation xmlns:xlink="http://www.w3.org/1999/xlink" xlink:type="simple"><person-group><name name-style="western"><surname>Killeen</surname><given-names>TJ</given-names></name><name name-style="western"><surname>Douglas</surname><given-names>M</given-names></name><name name-style="western"><surname>Consiglio</surname><given-names>T</given-names></name><name name-style="western"><surname>Jørgensen</surname><given-names>PM</given-names></name><name name-style="western"><surname>Mejia</surname><given-names>J</given-names></name></person-group> (<year>2007</year>)<article-title> Dry spots and wet spots in the Andean hotspot.</article-title><source>Journal of Biogeography</source><volume>34</volume>: <fpage>1357</fpage>-<lpage>1373</lpage>. <ext-link ext-link-type="uri" xlink:href="http://dx.doi.org/10.1111/j.1365-2699.2006.01682.x" xlink:type="simple">doi: 10.1111/j.1365-2699.2006.01682.x</ext-link></mixed-citation></ref><ref id="B15"><mixed-citation xmlns:xlink="http://www.w3.org/1999/xlink" xlink:type="simple"><person-group><name name-style="western"><surname>SENAMHI</surname></name></person-group> (<year>2010</year>) <source>SENAMHI National Service of Meteorology and Hydrology of Peru. Data obtained by request on April 2010.</source><ext-link ext-link-type="uri" xlink:href="http://www.senamhi.gob.pe/" xlink:type="simple">http://www.senamhi.gob.pe/</ext-link></mixed-citation></ref><ref id="B23"><mixed-citation xmlns:xlink="http://www.w3.org/1999/xlink" xlink:type="simple"><person-group><name name-style="western"><surname>Uchida</surname><given-names>T</given-names></name></person-group> (<year>1934</year>)<article-title> Beiträge zur Systematik der Tribus Acoenitini Japans (Hym. Ichneum. Pimplinae).</article-title><source> Insecta Matsumurana </source><volume>9</volume>: <fpage>41</fpage>-<lpage>54</lpage>.</mixed-citation></ref><ref id="B19"><mixed-citation xmlns:xlink="http://www.w3.org/1999/xlink" xlink:type="simple"><person-group><name name-style="western"><surname>Townes</surname><given-names>HK</given-names></name><name name-style="western"><surname>Momoi</surname><given-names>S</given-names></name><name name-style="western"><surname>Townes</surname><given-names>M</given-names></name></person-group> (<year>1965</year>)<article-title> A catalogue and reclassification of the eastern Palearctic Ichneumonidae.</article-title><source>Memoirs of the American Entomological Institute </source><volume>5</volume>: <fpage>1</fpage>-<lpage>661</lpage>.</mixed-citation></ref><ref id="B21"><mixed-citation xmlns:xlink="http://www.w3.org/1999/xlink" xlink:type="simple"><person-group><name name-style="western"><surname>Yu</surname><given-names>DS</given-names></name><name name-style="western"><surname>Hortsmann</surname><given-names>KA</given-names></name></person-group> (<year>1997</year>)<article-title> A catalogue of world Ichneumonidae (Hymenoptera). Parts I-II.</article-title><source>Memoirs of the American Entomological Institute </source><volume>58</volume>: <fpage>1</fpage>-<lpage>1558</lpage>.</mixed-citation></ref><ref id="B12"><mixed-citation xmlns:xlink="http://www.w3.org/1999/xlink" xlink:type="simple"><person-group><name name-style="western"><surname>Momoi</surname><given-names>S</given-names></name></person-group> (<year>1970</year>)<article-title> Ichneumonidae (Hymenoptera) of the Ryukyu Archipelago.</article-title><source>Pacific Insects </source><volume>12</volume>: <fpage>327</fpage>-<lpage>399</lpage>.</mixed-citation></ref></ref-list></tp:taxon-treatment>
